# Supplementary material for: Visiting Urban Green Space and Orientation to Nature Is Associated with Better Wellbeing during COVID-19
Source: Int J Environ Res Public Health. 2023 Feb 17;20(4):3559. doi: 10.3390/ijerph20043559 (PMC9959264; doi:10.3390/ijerph20043559)
Supplement: Supplementary file 1 [file ijerph-20-03559-s001.zip]

Archive with 1 entries (1 files):
- ijerph-2180904-supplementary.pdf
